# Supplementary material for: Preclinical safety and burn wound healing activity of “Novostron”, a novel topical iodine-based therapeutic
Source: PLoS One. 2025 Dec 12;20(12):e0338837. doi: 10.1371/journal.pone.0338837 (PMC12700424; doi:10.1371/journal.pone.0338837)
Supplement: S1 Text — S1 File. Body weight of mice during burn wound healing study. S2 File. Bacterial count at the granuloma site. S3 File. Body weight of rats during the anti-granuloma study. S4 File. Pharmacokinetic parameters of rabbits. S6 File. Acute Dermal Irritation Scores and Primary Irritation Index (PII). S7 File. Skin Sensitization Results and Classification. S8 File. Relative organ weights of rats following acute dermal exposure to Novostron. S9 File. Plasma biochemical parameters of rats following acute dermal exposure to Novostron. (ZIP) [file pone.0338837.s001.zip]

Archive with 95 entries (87 files):
- S1_File/
- S1_File/2way ANOVA of body weight_multiple comparisons.csv
- S1_File/2way ANOVA of body weight_tabular results.csv
- S1_File/body weight.csv
- S2_File/
- S2_File/2way ANOVA of bacterial count_multiple comparisons.csv
- S2_File/2way ANOVA of bacterial count_tabular results.csv
- S2_File/bacterial count.csv
- S3_File/
- S3_File/2way ANOVA of body weight_multiple comparisons.csv
- S3_File/2way ANOVA of body weight_tabular results.csv
- S3_File/body weight.csv
- S4_File/
- S4_File/AUCtotal.csv
- S4_File/Cl.csv
- S4_File/Cmax.csv
- S4_File/MRT.csv
- S4_File/RM one-way ANOVA of AUCtotal_multiple comparisons.csv
- S4_File/RM one-way ANOVA of AUCtotal_tabular results.csv
- S4_File/RM one-way ANOVA of Cl_multiple comparisons.csv
- S4_File/RM one-way ANOVA of Cl_tabular results.csv
- S4_File/RM one-way ANOVA of Cmax_multiple comparisons.csv
- S4_File/RM one-way ANOVA of Cmax_tabular results.csv
- S4_File/RM one-way ANOVA of MRT_multiple comparisons.csv
- S4_File/RM one-way ANOVA of MRT_tabular results.csv
- S4_File/RM one-way ANOVA of t_multiple comparisons.csv
- S4_File/RM one-way ANOVA of t_tabular results.csv
- S4_File/RM one-way ANOVA of Vd_multiple comparisons.csv
- S4_File/RM one-way ANOVA of Vd_tabular results.csv
- S4_File/t.csv
- S4_File/Vd.csv
- S6_File/
- S6_File/2way ANOVA of edema (24h)_multiple comparisons.csv
- S6_File/2way ANOVA of edema (24h)_tabular results.csv
- S6_File/2way ANOVA of edema (48h)_multiple comparisons.csv
- S6_File/2way ANOVA of edema (48h)_tabular results.csv
- S6_File/2way ANOVA of edema (72h)_multiple comparisons.csv
- S6_File/2way ANOVA of edema (72h)_tabular results.csv
- S6_File/2way ANOVA of erythema (24h)_multiple comparisons.csv
- S6_File/2way ANOVA of erythema (24h)_tabular results.csv
- S6_File/2way ANOVA of erythema (48h)_multiple comparisons.csv
- S6_File/2way ANOVA of erythema (48h)_tabular results.csv
- S6_File/2way ANOVA of erythema (72h)_multiple comparisons.csv
- S6_File/2way ANOVA of erythema (72h)_tabular results.csv
- S6_File/edema (24h).csv
- S6_File/edema (48h).csv
- S6_File/edema (72h).csv
- S6_File/erythema (24h).csv
- S6_File/erythema (48h).csv
- S6_File/erythema (72h).csv
- S7_File/
- S7_File/2way ANOVA of edema (24h)_multiple comparisons.csv
- S7_File/2way ANOVA of edema (24h)_tabular results.csv
- S7_File/2way ANOVA of erythema (24h)_multiple comparisons.csv
- S7_File/2way ANOVA of erythema (24h)_tabular results.csv
- S7_File/edema (24h).csv
- S7_File/erythema (24h).csv
- S8_File/
- S8_File/2way ANOVA of brain_multiple comparisons.csv
- S8_File/2way ANOVA of brain_tabular results.csv
- S8_File/2way ANOVA of liver_multiple comparisons.csv
- S8_File/2way ANOVA of liver_tabular results.csv
- S8_File/2way ANOVA of r. kidney_multiple comparisons.csv
- S8_File/2way ANOVA of r. kidney_tabular results.csv
- S8_File/brain.csv
- S8_File/liver.csv
- S8_File/r. kidney.csv
- S9_File/
- S9_File/2way ANOVA of ALT_multiple comparisons.csv
- S9_File/2way ANOVA of ALT_tabular results.csv
- S9_File/2way ANOVA of AST_multiple comparisons.csv
- S9_File/2way ANOVA of AST_tabular results.csv
- S9_File/2way ANOVA of BUN_multiple comparisons.csv
- S9_File/2way ANOVA of BUN_tabular results.csv
- S9_File/2way ANOVA of Glucose_multiple comparisons.csv
- S9_File/2way ANOVA of Glucose_tabular results.csv
- S9_File/2way ANOVA of HDL_multiple comparisons.csv
- S9_File/2way ANOVA of HDL_tabular results.csv
- S9_File/2way ANOVA of LDL_multiple comparisons.csv
- S9_File/2way ANOVA of LDL_tabular results.csv
- S9_File/2way ANOVA of Scr_multiple comparisons.csv
- S9_File/2way ANOVA of Scr_tabular results.csv
- S9_File/2way ANOVA of TG_multiple comparisons.csv
- S9_File/2way ANOVA of TG_tabular results.csv
- S9_File/2way ANOVA of Total cholesterol_multiple comparisons.csv
- S9_File/2way ANOVA of Total cholesterol_tabular results.csv
- S9_File/ALT.csv
- S9_File/AST.csv
- S9_File/BUN.csv
- S9_File/Glucose.csv
- S9_File/HDL.csv
- S9_File/LDL.csv
- S9_File/Scr.csv
- S9_File/TG.csv
- S9_File/Total cholesterol.csv
