# Supplementary material for: Preclinical safety and burn wound healing activity of “Novostron”, a novel topical iodine-based therapeutic
Source: PLoS One. 2025 Dec 12;20(12):e0338837. doi: 10.1371/journal.pone.0338837 (PMC12700424; doi:10.1371/journal.pone.0338837)
Supplement: S1 Text — S1 File. Body weight of mice during burn wound healing study. S2 File. Bacterial count at the granuloma site. S3 File. Body weight of rats during the anti-granuloma study. S4 File. Pharmacokinetic parameters of rabbits. S6 File. Acute Dermal Irritation Scores and Primary Irritation Index (PII). S7 File. Skin Sensitization Results and Classification. S8 File. Relative organ weights of rats following acute dermal exposure to Novostron. S9 File. Plasma biochemical parameters of rats following acute dermal exposure to Novostron. (ZIP) [file pone.0338837.s001.zip › S1_File/2way ANOVA of body weight_tabular results.csv]

Table Analyzed	body weight
Two-way RM ANOVA	Matching: Across row
Alpha	0,05
Source of Variation	% of total variation	P value	P value summary	Significant?
Interaction	3,364	< 0,0001	****	Yes
Day Factor	0,6332	0,8987	ns	No
Treatment Factor	58,30	< 0,0001	****	Yes
Subjects (matching)	35,25	< 0,0001	****	Yes
ANOVA table	SS	DF	MS	F (DFn, DFd)	P value
Interaction	10,93	6	1,822	F (6, 36) = 8,228	P < 0,0001
Day Factor	2,058	2	1,029	F (2, 12) = 0,1078	P = 0,8987
Treatment Factor	189,5	3	63,16	F (3, 36) = 285,2	P < 0,0001
Subjects (matching)	114,6	12	9,549	F (12, 36) = 43,12	P < 0,0001
Residual	7,973	36	0,2215
Number of missing values	0
