# Supplementary material for: Preclinical safety and burn wound healing activity of “Novostron”, a novel topical iodine-based therapeutic
Source: PLoS One. 2025 Dec 12;20(12):e0338837. doi: 10.1371/journal.pone.0338837 (PMC12700424; doi:10.1371/journal.pone.0338837)
Supplement: S1 Text — S1 File. Body weight of mice during burn wound healing study. S2 File. Bacterial count at the granuloma site. S3 File. Body weight of rats during the anti-granuloma study. S4 File. Pharmacokinetic parameters of rabbits. S6 File. Acute Dermal Irritation Scores and Primary Irritation Index (PII). S7 File. Skin Sensitization Results and Classification. S8 File. Relative organ weights of rats following acute dermal exposure to Novostron. S9 File. Plasma biochemical parameters of rats following acute dermal exposure to Novostron. (ZIP) [file pone.0338837.s001.zip › S2_File/2way ANOVA of bacterial count_tabular results.csv]

Table Analyzed	bacterial count
Two-way RM ANOVA	Matching: Across row
Alpha	0,05
Source of Variation	% of total variation	P value	P value summary	Significant?
Interaction	0,003560	0,9654	ns	No
Treatment Factor	98,95	< 0,0001	****	Yes
Repeat Factor	0,001780	0,8694	ns	No
Subjects (matching)	0,8880	< 0,0001	****	Yes
ANOVA table	SS	DF	MS	F (DFn, DFd)	P value
Interaction	203,3	4	50,82	F (4, 24) = 0,1407	P = 0,9654
Treatment Factor	5,650e+006	2	2,825e+006	F (2, 12) = 668,6	P < 0,0001
Repeat Factor	101,6	2	50,82	F (2, 24) = 0,1407	P = 0,8694
Subjects (matching)	50705	12	4225	F (12, 24) = 11,70	P < 0,0001
Residual	8668	24	361,2
Number of missing values	0
