# Supplementary material for: Preclinical safety and burn wound healing activity of “Novostron”, a novel topical iodine-based therapeutic
Source: PLoS One. 2025 Dec 12;20(12):e0338837. doi: 10.1371/journal.pone.0338837 (PMC12700424; doi:10.1371/journal.pone.0338837)
Supplement: S1 Text — S1 File. Body weight of mice during burn wound healing study. S2 File. Bacterial count at the granuloma site. S3 File. Body weight of rats during the anti-granuloma study. S4 File. Pharmacokinetic parameters of rabbits. S6 File. Acute Dermal Irritation Scores and Primary Irritation Index (PII). S7 File. Skin Sensitization Results and Classification. S8 File. Relative organ weights of rats following acute dermal exposure to Novostron. S9 File. Plasma biochemical parameters of rats following acute dermal exposure to Novostron. (ZIP) [file pone.0338837.s001.zip › S4_File/RM one-way ANOVA of MRT_multiple comparisons.csv]

Number of families	1
Number of comparisons per family	3
Alpha	0,05
Tukey's multiple comparisons test	Mean Diff,	95% CI of diff,	Significant?	Summary
170.4 mg/cm2 vs. 42.6 mg/cm2	-0,8533	-18,43 to 16,72	No	ns
340.8 mg/cm2 vs. 42.6 mg/cm2	1,017	-5,596 to 7,629	No	ns
340.8 mg/cm2 vs. 170.4 mg/cm2	1,870	-22,22 to 25,96	No	ns
Test details	Mean 1	Mean 2	Mean Diff,	SE of diff,	n1	n2	q	DF
170.4 mg/cm2 vs. 42.6 mg/cm2	30,61	31,46	-0,8533	2,983	3	3	0,4046	2
340.8 mg/cm2 vs. 42.6 mg/cm2	32,48	31,46	1,017	1,123	3	3	1,281	2
340.8 mg/cm2 vs. 170.4 mg/cm2	32,48	30,61	1,870	4,089	3	3	0,6468	2
