# Supplementary material for: Preclinical safety and burn wound healing activity of “Novostron”, a novel topical iodine-based therapeutic
Source: PLoS One. 2025 Dec 12;20(12):e0338837. doi: 10.1371/journal.pone.0338837 (PMC12700424; doi:10.1371/journal.pone.0338837)
Supplement: S1 Text — S1 File. Body weight of mice during burn wound healing study. S2 File. Bacterial count at the granuloma site. S3 File. Body weight of rats during the anti-granuloma study. S4 File. Pharmacokinetic parameters of rabbits. S6 File. Acute Dermal Irritation Scores and Primary Irritation Index (PII). S7 File. Skin Sensitization Results and Classification. S8 File. Relative organ weights of rats following acute dermal exposure to Novostron. S9 File. Plasma biochemical parameters of rats following acute dermal exposure to Novostron. (ZIP) [file pone.0338837.s001.zip › S4_File/RM one-way ANOVA of t_tabular results.csv]

Table Analyzed	t1/2
Repeated measures ANOVA summary
Assume sphericity?	No
F	0,1958
P value	0,7021
P value summary	ns
Statistically significant (P < 0.05)?	No
Geisser-Greenhouse's epsilon	0,5019
R square	0,08919
Was the matching effective?
F	1,763
P value	0,2824
P value summary	ns
Is there significant matching (P < 0.05)?	No
R square	0,4454
ANOVA table	SS	DF	MS	F (DFn, DFd)	P value
Treatment (between columns)	2,529	2	1,264	F (1,004, 2,008) = 0,1958	P = 0,7021
Individual (between rows)	22,77	2	11,38	F (2, 4) = 1,763	P = 0,2824
Residual (random)	25,82	4	6,456
Total	51,12	8
Data summary
Number of treatments (columns)	3
Number of subjects (rows)	3
