# Supplementary material for: Preclinical safety and burn wound healing activity of “Novostron”, a novel topical iodine-based therapeutic
Source: PLoS One. 2025 Dec 12;20(12):e0338837. doi: 10.1371/journal.pone.0338837 (PMC12700424; doi:10.1371/journal.pone.0338837)
Supplement: S1 Text — S1 File. Body weight of mice during burn wound healing study. S2 File. Bacterial count at the granuloma site. S3 File. Body weight of rats during the anti-granuloma study. S4 File. Pharmacokinetic parameters of rabbits. S6 File. Acute Dermal Irritation Scores and Primary Irritation Index (PII). S7 File. Skin Sensitization Results and Classification. S8 File. Relative organ weights of rats following acute dermal exposure to Novostron. S9 File. Plasma biochemical parameters of rats following acute dermal exposure to Novostron. (ZIP) [file pone.0338837.s001.zip › S6_File/2way ANOVA of edema (48h)_tabular results.csv]

Table Analyzed	edema (48h)
Two-way RM ANOVA	Matching: Across row
Alpha	0,05
Source of Variation	% of total variation	P value	P value summary	Significant?
Interaction	0,02398	0,0635	ns	No
Treatment Factor	99,82	< 0,0001	****	Yes
Repeat Factor	0,01199	0,0990	ns	No
Subjects (matching)	0,06917	0,0622	ns	No
ANOVA table	SS	DF	MS	F (DFn, DFd)	P value
Interaction	0,009630	4	0,002407	F (4, 30) = 2,500	P = 0,0635
Treatment Factor	40,09	2	20,04	F (2, 15) = 10824	P < 0,0001
Repeat Factor	0,004815	2	0,002407	F (2, 30) = 2,500	P = 0,0990
Subjects (matching)	0,02778	15	0,001852	F (15, 30) = 1,923	P = 0,0622
Residual	0,02889	30	0,0009630
Number of missing values	0
