# Supplementary material for: Preclinical safety and burn wound healing activity of “Novostron”, a novel topical iodine-based therapeutic
Source: PLoS One. 2025 Dec 12;20(12):e0338837. doi: 10.1371/journal.pone.0338837 (PMC12700424; doi:10.1371/journal.pone.0338837)
Supplement: S1 Text — S1 File. Body weight of mice during burn wound healing study. S2 File. Bacterial count at the granuloma site. S3 File. Body weight of rats during the anti-granuloma study. S4 File. Pharmacokinetic parameters of rabbits. S6 File. Acute Dermal Irritation Scores and Primary Irritation Index (PII). S7 File. Skin Sensitization Results and Classification. S8 File. Relative organ weights of rats following acute dermal exposure to Novostron. S9 File. Plasma biochemical parameters of rats following acute dermal exposure to Novostron. (ZIP) [file pone.0338837.s001.zip › S6_File/2way ANOVA of erythema (48h)_tabular results.csv]

Table Analyzed	erythema (48h)
Two-way RM ANOVA	Matching: Across row
Alpha	0,05
Source of Variation	% of total variation	P value	P value summary	Significant?
Interaction	0,004577	0,0003	***	Yes
Treatment Factor	99,97	< 0,0001	****	Yes
Repeat Factor	0,002289	0,0023	**	Yes
Subjects (matching)	0,01602	< 0,0001	****	Yes
ANOVA table	SS	DF	MS	F (DFn, DFd)	P value
Interaction	0,006667	4	0,001667	F (4, 30) = 7,500	P = 0,0003
Treatment Factor	145,6	2	72,80	F (2, 15) = 46801	P < 0,0001
Repeat Factor	0,003333	2	0,001667	F (2, 30) = 7,500	P = 0,0023
Subjects (matching)	0,02333	15	0,001556	F (15, 30) = 7,000	P < 0,0001
Residual	0,006667	30	0,0002222
Number of missing values	0
