# Supplementary material for: Preclinical safety and burn wound healing activity of “Novostron”, a novel topical iodine-based therapeutic
Source: PLoS One. 2025 Dec 12;20(12):e0338837. doi: 10.1371/journal.pone.0338837 (PMC12700424; doi:10.1371/journal.pone.0338837)
Supplement: S1 Text — S1 File. Body weight of mice during burn wound healing study. S2 File. Bacterial count at the granuloma site. S3 File. Body weight of rats during the anti-granuloma study. S4 File. Pharmacokinetic parameters of rabbits. S6 File. Acute Dermal Irritation Scores and Primary Irritation Index (PII). S7 File. Skin Sensitization Results and Classification. S8 File. Relative organ weights of rats following acute dermal exposure to Novostron. S9 File. Plasma biochemical parameters of rats following acute dermal exposure to Novostron. (ZIP) [file pone.0338837.s001.zip › S6_File/erythema (48h).csv]

	1st Repeat	1st Repeat	1st Repeat	1st Repeat	1st Repeat	1st Repeat	2nd Repeat	2nd Repeat	2nd Repeat	2nd Repeat	2nd Repeat	2nd Repeat	3rd Repeat	3rd Repeat	3rd Repeat	3rd Repeat	3rd Repeat	3rd Repeat
Negative control	0,00	0,00	0,00	0,00	0,00	0,00	0,00	0,00	0,00	0,00	0,00	0,00	0,00	0,00	0,00	0,00	0,00	0,00
Positive control	3,50	3,45	3,40	3,50	3,45	3,40	3,55	3,55	3,45	3,55	3,45	3,45	3,50	3,50	3,50	3,55	3,50	3,45
Novostron	0,00	0,00	0,00	0,00	0,00	0,00	0,00	0,00	0,00	0,00	0,00	0,00	0,00	0,00	0,00	0,00	0,00	0,00
