# Supplementary material for: Preclinical safety and burn wound healing activity of “Novostron”, a novel topical iodine-based therapeutic
Source: PLoS One. 2025 Dec 12;20(12):e0338837. doi: 10.1371/journal.pone.0338837 (PMC12700424; doi:10.1371/journal.pone.0338837)
Supplement: S1 Text — S1 File. Body weight of mice during burn wound healing study. S2 File. Bacterial count at the granuloma site. S3 File. Body weight of rats during the anti-granuloma study. S4 File. Pharmacokinetic parameters of rabbits. S6 File. Acute Dermal Irritation Scores and Primary Irritation Index (PII). S7 File. Skin Sensitization Results and Classification. S8 File. Relative organ weights of rats following acute dermal exposure to Novostron. S9 File. Plasma biochemical parameters of rats following acute dermal exposure to Novostron. (ZIP) [file pone.0338837.s001.zip › S7_File/2way ANOVA of edema (24h)_multiple comparisons.csv]

Compare row means (main row effect)
Number of families	1
Number of comparisons per family	2
Alpha	0,05
Dunnett's multiple comparisons test	Mean Diff,	95% CI of diff,	Significant?	Summary
Positive control vs. Negative control	1,233	1,119 to 1,347	Yes	****
Novostron vs. Negative control	0,0	-0,09882 to 0,09882	No	ns
Test details	Mean 1	Mean 2	Mean Diff,	SE of diff,	N1	N2	q	DF
Positive control vs. Negative control	1,233	0,0	1,233	0,04962	30	30	24,85	37
Novostron vs. Negative control	0,0	0,0	0,0	0,04297	60	30	0,0	37
