# Supplementary material for: Preclinical safety and burn wound healing activity of “Novostron”, a novel topical iodine-based therapeutic
Source: PLoS One. 2025 Dec 12;20(12):e0338837. doi: 10.1371/journal.pone.0338837 (PMC12700424; doi:10.1371/journal.pone.0338837)
Supplement: S1 Text — S1 File. Body weight of mice during burn wound healing study. S2 File. Bacterial count at the granuloma site. S3 File. Body weight of rats during the anti-granuloma study. S4 File. Pharmacokinetic parameters of rabbits. S6 File. Acute Dermal Irritation Scores and Primary Irritation Index (PII). S7 File. Skin Sensitization Results and Classification. S8 File. Relative organ weights of rats following acute dermal exposure to Novostron. S9 File. Plasma biochemical parameters of rats following acute dermal exposure to Novostron. (ZIP) [file pone.0338837.s001.zip › S7_File/2way ANOVA of edema (24h)_tabular results.csv]

Table Analyzed	edema (24h)
Two-way RM ANOVA	Matching: Across row
Alpha	0,05
Source of Variation	% of total variation	P value	P value summary	Significant?
Interaction	0,1263	0,9177	ns	No
Treatment Factor	86,44	< 0,0001	****	Yes
Repeat Factor	0,06735	0,7788	ns	No
Subjects (matching)	3,452	0,8873	ns	No
ANOVA table	SS	DF	MS	F (DFn, DFd)	P value
Interaction	0,0500	4	0,0125	F (4, 74) = 0,2352	P = 0,9177
Treatment Factor	34,23	2	17,11	F (2, 37) = 463,3	P < 0,0001
Repeat Factor	0,02667	2	0,01333	F (2, 74) = 0,2508	P = 0,7788
Subjects (matching)	1,367	37	0,03694	F (37, 74) = 0,6949	P = 0,8873
Residual	3,933	74	0,05315
Number of missing values	0
