# Supplementary material for: Preclinical safety and burn wound healing activity of “Novostron”, a novel topical iodine-based therapeutic
Source: PLoS One. 2025 Dec 12;20(12):e0338837. doi: 10.1371/journal.pone.0338837 (PMC12700424; doi:10.1371/journal.pone.0338837)
Supplement: S1 Text — S1 File. Body weight of mice during burn wound healing study. S2 File. Bacterial count at the granuloma site. S3 File. Body weight of rats during the anti-granuloma study. S4 File. Pharmacokinetic parameters of rabbits. S6 File. Acute Dermal Irritation Scores and Primary Irritation Index (PII). S7 File. Skin Sensitization Results and Classification. S8 File. Relative organ weights of rats following acute dermal exposure to Novostron. S9 File. Plasma biochemical parameters of rats following acute dermal exposure to Novostron. (ZIP) [file pone.0338837.s001.zip › S8_File/2way ANOVA of brain_tabular results.csv]

Table Analyzed	brain
Two-way RM ANOVA	Matching: Both factors
Alpha	0,05
Source of Variation	% of total variation	P value	P value summary	Significant?
Treatment Factor	0,9616	0,2734	ns	No
Sex Factor	87,82	0,0008	***	Yes
Interaction: Treatment Factor x Sex Factor	0,1718	0,3457	ns	No
Interaction: Treatment Factor x Subjects	2,390
Interaction: Sex Factor x Subjects	4,215
Subjects	3,834
ANOVA table	SS	DF	MS	F (DFn, DFd)	P value
Treatment Factor	0,04704	1	0,04704	F (1, 4) = 1,609	P = 0,2734
Sex Factor	4,297	1	4,297	F (1, 4) = 83,34	P = 0,0008
Interaction: Treatment Factor x Sex Factor	0,008405	1	0,008405	F (1, 4) = 1,141	P = 0,3457
Interaction: Treatment Factor x Subjects	0,1169	4	0,02923
Interaction: Sex Factor x Subjects	0,2062	4	0,05156
Subjects	0,1876	4	0,04689
Residual	0,02947	4	0,007367
