# Supplementary material for: Preclinical safety and burn wound healing activity of “Novostron”, a novel topical iodine-based therapeutic
Source: PLoS One. 2025 Dec 12;20(12):e0338837. doi: 10.1371/journal.pone.0338837 (PMC12700424; doi:10.1371/journal.pone.0338837)
Supplement: S1 Text — S1 File. Body weight of mice during burn wound healing study. S2 File. Bacterial count at the granuloma site. S3 File. Body weight of rats during the anti-granuloma study. S4 File. Pharmacokinetic parameters of rabbits. S6 File. Acute Dermal Irritation Scores and Primary Irritation Index (PII). S7 File. Skin Sensitization Results and Classification. S8 File. Relative organ weights of rats following acute dermal exposure to Novostron. S9 File. Plasma biochemical parameters of rats following acute dermal exposure to Novostron. (ZIP) [file pone.0338837.s001.zip › S8_File/2way ANOVA of liver_tabular results.csv]

Table Analyzed	liver
Two-way RM ANOVA	Matching: Both factors
Alpha	0,05
Source of Variation	% of total variation	P value	P value summary	Significant?
Treatment Factor	12,00	0,0026	**	Yes
Sex Factor	79,48	< 0,0001	****	Yes
Interaction: Treatment Factor x Sex Factor	4,143	0,0546	ns	No
Interaction: Treatment Factor x Subjects	1,068
Interaction: Sex Factor x Subjects	0,7486
Subjects	0,2664
ANOVA table	SS	DF	MS	F (DFn, DFd)	P value
Treatment Factor	2,506	1	2,506	F (1, 4) = 44,93	P = 0,0026
Sex Factor	16,60	1	16,60	F (1, 4) = 424,7	P < 0,0001
Interaction: Treatment Factor x Sex Factor	0,8653	1	0,8653	F (1, 4) = 7,243	P = 0,0546
Interaction: Treatment Factor x Subjects	0,2231	4	0,05578
Interaction: Sex Factor x Subjects	0,1563	4	0,03908
Subjects	0,05563	4	0,01391
Residual	0,4779	4	0,1195
