# Supplementary material for: Preclinical safety and burn wound healing activity of “Novostron”, a novel topical iodine-based therapeutic
Source: PLoS One. 2025 Dec 12;20(12):e0338837. doi: 10.1371/journal.pone.0338837 (PMC12700424; doi:10.1371/journal.pone.0338837)
Supplement: S1 Text — S1 File. Body weight of mice during burn wound healing study. S2 File. Bacterial count at the granuloma site. S3 File. Body weight of rats during the anti-granuloma study. S4 File. Pharmacokinetic parameters of rabbits. S6 File. Acute Dermal Irritation Scores and Primary Irritation Index (PII). S7 File. Skin Sensitization Results and Classification. S8 File. Relative organ weights of rats following acute dermal exposure to Novostron. S9 File. Plasma biochemical parameters of rats following acute dermal exposure to Novostron. (ZIP) [file pone.0338837.s001.zip › S8_File/2way ANOVA of r. kidney_tabular results.csv]

Table Analyzed	r, kidney
Two-way RM ANOVA	Matching: Both factors
Alpha	0,05
Source of Variation	% of total variation	P value	P value summary	Significant?
Treatment Factor	1,319	0,1635	ns	No
Sex Factor	93,91	0,0001	***	Yes
Interaction: Treatment Factor x Sex Factor	0,0001493	0,9779	ns	No
Interaction: Treatment Factor x Subjects	1,816
Interaction: Sex Factor x Subjects	1,626
Subjects	0,6438
ANOVA table	SS	DF	MS	F (DFn, DFd)	P value
Treatment Factor	0,1767	1	0,1767	F (1, 4) = 2,906	P = 0,1635
Sex Factor	12,58	1	12,58	F (1, 4) = 231,1	P = 0,0001
Interaction: Treatment Factor x Sex Factor	2,000e-005	1	2,000e-005	F (1, 4) = 0,0008678	P = 0,9779
Interaction: Treatment Factor x Subjects	0,2433	4	0,06082
Interaction: Sex Factor x Subjects	0,2177	4	0,05443
Subjects	0,08622	4	0,02156
Residual	0,09218	4	0,02304
