# Supplementary material for: Preclinical safety and burn wound healing activity of “Novostron”, a novel topical iodine-based therapeutic
Source: PLoS One. 2025 Dec 12;20(12):e0338837. doi: 10.1371/journal.pone.0338837 (PMC12700424; doi:10.1371/journal.pone.0338837)
Supplement: S1 Text — S1 File. Body weight of mice during burn wound healing study. S2 File. Bacterial count at the granuloma site. S3 File. Body weight of rats during the anti-granuloma study. S4 File. Pharmacokinetic parameters of rabbits. S6 File. Acute Dermal Irritation Scores and Primary Irritation Index (PII). S7 File. Skin Sensitization Results and Classification. S8 File. Relative organ weights of rats following acute dermal exposure to Novostron. S9 File. Plasma biochemical parameters of rats following acute dermal exposure to Novostron. (ZIP) [file pone.0338837.s001.zip › S9_File/2way ANOVA of ALT_tabular results.csv]

Table Analyzed	ALT
Two-way RM ANOVA	Matching: Both factors
Alpha	0,05
Source of Variation	% of total variation	P value	P value summary	Significant?
Treatment Factor	0,5495	0,1033	ns	No
Sex Factor	0,6944	0,0100	**	Yes
Interaction: Treatment Factor x Sex Factor	0,03774	0,3076	ns	No
Interaction: Treatment Factor x Subjects	0,4969
Interaction: Sex Factor x Subjects	0,1309
Subjects	97,98
ANOVA table	SS	DF	MS	F (DFn, DFd)	P value
Treatment Factor	6,728	1	6,728	F (1, 4) = 4,424	P = 0,1033
Sex Factor	8,502	1	8,502	F (1, 4) = 21,22	P = 0,0100
Interaction: Treatment Factor x Sex Factor	0,4621	1	0,4621	F (1, 4) = 1,365	P = 0,3076
Interaction: Treatment Factor x Subjects	6,084	4	1,521
Interaction: Sex Factor x Subjects	1,603	4	0,4007
Subjects	1200	4	299,9
Residual	1,354	4	0,3386
