# Supplementary material for: Preclinical safety and burn wound healing activity of “Novostron”, a novel topical iodine-based therapeutic
Source: PLoS One. 2025 Dec 12;20(12):e0338837. doi: 10.1371/journal.pone.0338837 (PMC12700424; doi:10.1371/journal.pone.0338837)
Supplement: S1 Text — S1 File. Body weight of mice during burn wound healing study. S2 File. Bacterial count at the granuloma site. S3 File. Body weight of rats during the anti-granuloma study. S4 File. Pharmacokinetic parameters of rabbits. S6 File. Acute Dermal Irritation Scores and Primary Irritation Index (PII). S7 File. Skin Sensitization Results and Classification. S8 File. Relative organ weights of rats following acute dermal exposure to Novostron. S9 File. Plasma biochemical parameters of rats following acute dermal exposure to Novostron. (ZIP) [file pone.0338837.s001.zip › S9_File/2way ANOVA of AST_tabular results.csv]

Table Analyzed	AST
Two-way RM ANOVA	Matching: Both factors
Alpha	0,05
Source of Variation	% of total variation	P value	P value summary	Significant?
Treatment Factor	0,3201	0,0624	ns	No
Sex Factor	0,5075	0,0049	**	Yes
Interaction: Treatment Factor x Sex Factor	0,03810	0,4327	ns	No
Interaction: Treatment Factor x Subjects	0,1949
Interaction: Sex Factor x Subjects	0,06429
Subjects	98,67
ANOVA table	SS	DF	MS	F (DFn, DFd)	P value
Treatment Factor	6,521	1	6,521	F (1, 4) = 6,570	P = 0,0624
Sex Factor	10,34	1	10,34	F (1, 4) = 31,57	P = 0,0049
Interaction: Treatment Factor x Sex Factor	0,7762	1	0,7762	F (1, 4) = 0,7594	P = 0,4327
Interaction: Treatment Factor x Subjects	3,970	4	0,9925
Interaction: Sex Factor x Subjects	1,310	4	0,3275
Subjects	2010	4	502,6
Residual	4,088	4	1,022
