# Supplementary material for: Preclinical safety and burn wound healing activity of “Novostron”, a novel topical iodine-based therapeutic
Source: PLoS One. 2025 Dec 12;20(12):e0338837. doi: 10.1371/journal.pone.0338837 (PMC12700424; doi:10.1371/journal.pone.0338837)
Supplement: S1 Text — S1 File. Body weight of mice during burn wound healing study. S2 File. Bacterial count at the granuloma site. S3 File. Body weight of rats during the anti-granuloma study. S4 File. Pharmacokinetic parameters of rabbits. S6 File. Acute Dermal Irritation Scores and Primary Irritation Index (PII). S7 File. Skin Sensitization Results and Classification. S8 File. Relative organ weights of rats following acute dermal exposure to Novostron. S9 File. Plasma biochemical parameters of rats following acute dermal exposure to Novostron. (ZIP) [file pone.0338837.s001.zip › S9_File/2way ANOVA of BUN_tabular results.csv]

Table Analyzed	BUN
Two-way RM ANOVA	Matching: Both factors
Alpha	0,05
Source of Variation	% of total variation	P value	P value summary	Significant?
Treatment Factor	3,765	0,0564	ns	No
Sex Factor	1,278	0,0874	ns	No
Interaction: Treatment Factor x Sex Factor	0,05989	0,6558	ns	No
Interaction: Treatment Factor x Subjects	2,129
Interaction: Sex Factor x Subjects	1,008
Subjects	90,72
ANOVA table	SS	DF	MS	F (DFn, DFd)	P value
Treatment Factor	8,871	1	8,871	F (1, 4) = 7,073	P = 0,0564
Sex Factor	3,011	1	3,011	F (1, 4) = 5,072	P = 0,0874
Interaction: Treatment Factor x Sex Factor	0,1411	1	0,1411	F (1, 4) = 0,2311	P = 0,6558
Interaction: Treatment Factor x Subjects	5,017	4	1,254
Interaction: Sex Factor x Subjects	2,375	4	0,5937
Subjects	213,8	4	53,44
Residual	2,443	4	0,6107
