# Supplementary material for: Preclinical safety and burn wound healing activity of “Novostron”, a novel topical iodine-based therapeutic
Source: PLoS One. 2025 Dec 12;20(12):e0338837. doi: 10.1371/journal.pone.0338837 (PMC12700424; doi:10.1371/journal.pone.0338837)
Supplement: S1 Text — S1 File. Body weight of mice during burn wound healing study. S2 File. Bacterial count at the granuloma site. S3 File. Body weight of rats during the anti-granuloma study. S4 File. Pharmacokinetic parameters of rabbits. S6 File. Acute Dermal Irritation Scores and Primary Irritation Index (PII). S7 File. Skin Sensitization Results and Classification. S8 File. Relative organ weights of rats following acute dermal exposure to Novostron. S9 File. Plasma biochemical parameters of rats following acute dermal exposure to Novostron. (ZIP) [file pone.0338837.s001.zip › S9_File/2way ANOVA of HDL_tabular results.csv]

Table Analyzed	HDL
Two-way RM ANOVA	Matching: Both factors
Alpha	0,05
Source of Variation	% of total variation	P value	P value summary	Significant?
Treatment Factor	3,649	0,0472	*	Yes
Sex Factor	9,806	0,3524	ns	No
Interaction: Treatment Factor x Sex Factor	0,009372	0,8674	ns	No
Interaction: Treatment Factor x Subjects	1,818
Interaction: Sex Factor x Subjects	35,48
Subjects	48,06
ANOVA table	SS	DF	MS	F (DFn, DFd)	P value
Treatment Factor	5,263	1	5,263	F (1, 4) = 8,026	P = 0,0472
Sex Factor	14,15	1	14,15	F (1, 4) = 1,106	P = 0,3524
Interaction: Treatment Factor x Sex Factor	0,01352	1	0,01352	F (1, 4) = 0,03167	P = 0,8674
Interaction: Treatment Factor x Subjects	2,623	4	0,6558
Interaction: Sex Factor x Subjects	51,18	4	12,79
Subjects	69,33	4	17,33
Residual	1,708	4	0,4269
