# Supplementary material for: Preclinical safety and burn wound healing activity of “Novostron”, a novel topical iodine-based therapeutic
Source: PLoS One. 2025 Dec 12;20(12):e0338837. doi: 10.1371/journal.pone.0338837 (PMC12700424; doi:10.1371/journal.pone.0338837)
Supplement: S1 Text — S1 File. Body weight of mice during burn wound healing study. S2 File. Bacterial count at the granuloma site. S3 File. Body weight of rats during the anti-granuloma study. S4 File. Pharmacokinetic parameters of rabbits. S6 File. Acute Dermal Irritation Scores and Primary Irritation Index (PII). S7 File. Skin Sensitization Results and Classification. S8 File. Relative organ weights of rats following acute dermal exposure to Novostron. S9 File. Plasma biochemical parameters of rats following acute dermal exposure to Novostron. (ZIP) [file pone.0338837.s001.zip › S9_File/2way ANOVA of LDL_tabular results.csv]

Table Analyzed	LDL
Two-way RM ANOVA	Matching: Both factors
Alpha	0,05
Source of Variation	% of total variation	P value	P value summary	Significant?
Treatment Factor	1,742	0,0142	*	Yes
Sex Factor	3,687	0,0551	ns	No
Interaction: Treatment Factor x Sex Factor	0,05749	0,4386	ns	No
Interaction: Treatment Factor x Subjects	0,4042
Interaction: Sex Factor x Subjects	2,049
Subjects	91,75
ANOVA table	SS	DF	MS	F (DFn, DFd)	P value
Treatment Factor	2,145	1	2,145	F (1, 4) = 17,24	P = 0,0142
Sex Factor	4,541	1	4,541	F (1, 4) = 7,197	P = 0,0551
Interaction: Treatment Factor x Sex Factor	0,07081	1	0,07081	F (1, 4) = 0,7384	P = 0,4386
Interaction: Treatment Factor x Subjects	0,4979	4	0,1245
Interaction: Sex Factor x Subjects	2,524	4	0,6310
Subjects	113,0	4	28,25
Residual	0,3836	4	0,09589
