# Supplementary material for: Preclinical safety and burn wound healing activity of “Novostron”, a novel topical iodine-based therapeutic
Source: PLoS One. 2025 Dec 12;20(12):e0338837. doi: 10.1371/journal.pone.0338837 (PMC12700424; doi:10.1371/journal.pone.0338837)
Supplement: S1 Text — S1 File. Body weight of mice during burn wound healing study. S2 File. Bacterial count at the granuloma site. S3 File. Body weight of rats during the anti-granuloma study. S4 File. Pharmacokinetic parameters of rabbits. S6 File. Acute Dermal Irritation Scores and Primary Irritation Index (PII). S7 File. Skin Sensitization Results and Classification. S8 File. Relative organ weights of rats following acute dermal exposure to Novostron. S9 File. Plasma biochemical parameters of rats following acute dermal exposure to Novostron. (ZIP) [file pone.0338837.s001.zip › S9_File/2way ANOVA of Scr_multiple comparisons.csv]

Compare each cell mean with the other cell mean in that column.
Number of families	1
Number of comparisons per family	2
Alpha	0,05
Sidak's multiple comparisons test	Mean Diff,	95% CI of diff,	Significant?	Summary
Novostron - Control
Male	0,03400	0,005292 to 0,06271	Yes	*
Female	0,02000	-0,008708 to 0,04871	No	ns
Test details	Mean 1	Mean 2	Mean Diff,	SE of diff,	N1	N2	t	DF
Novostron - Control
Male	0,5040	0,4700	0,03400	0,008246	5	5	4,123	4
Female	0,4940	0,4740	0,02000	0,008246	5	5	2,425	4
