# Supplementary material for: Preclinical safety and burn wound healing activity of “Novostron”, a novel topical iodine-based therapeutic
Source: PLoS One. 2025 Dec 12;20(12):e0338837. doi: 10.1371/journal.pone.0338837 (PMC12700424; doi:10.1371/journal.pone.0338837)
Supplement: S1 Text — S1 File. Body weight of mice during burn wound healing study. S2 File. Bacterial count at the granuloma site. S3 File. Body weight of rats during the anti-granuloma study. S4 File. Pharmacokinetic parameters of rabbits. S6 File. Acute Dermal Irritation Scores and Primary Irritation Index (PII). S7 File. Skin Sensitization Results and Classification. S8 File. Relative organ weights of rats following acute dermal exposure to Novostron. S9 File. Plasma biochemical parameters of rats following acute dermal exposure to Novostron. (ZIP) [file pone.0338837.s001.zip › S9_File/2way ANOVA of Scr_tabular results.csv]

Table Analyzed	Scr
Two-way RM ANOVA	Matching: Both factors
Alpha	0,05
Source of Variation	% of total variation	P value	P value summary	Significant?
Treatment Factor	43,94	0,0098	**	Yes
Sex Factor	0,5425	0,7664	ns	No
Interaction: Treatment Factor x Sex Factor	2,954	0,2962	ns	No
Interaction: Treatment Factor x Subjects	8,198
Interaction: Sex Factor x Subjects	21,46
Subjects	14,71
ANOVA table	SS	DF	MS	F (DFn, DFd)	P value
Treatment Factor	0,003645	1	0,003645	F (1, 4) = 21,44	P = 0,0098
Sex Factor	4,500e-005	1	4,500e-005	F (1, 4) = 0,1011	P = 0,7664
Interaction: Treatment Factor x Sex Factor	0,0002450	1	0,0002450	F (1, 4) = 1,441	P = 0,2962
Interaction: Treatment Factor x Subjects	0,0006800	4	0,00017
Interaction: Sex Factor x Subjects	0,001780	4	0,0004450
Subjects	0,001220	4	0,0003050
Residual	0,0006800	4	0,0001700
