# Supplementary material for: Preclinical safety and burn wound healing activity of “Novostron”, a novel topical iodine-based therapeutic
Source: PLoS One. 2025 Dec 12;20(12):e0338837. doi: 10.1371/journal.pone.0338837 (PMC12700424; doi:10.1371/journal.pone.0338837)
Supplement: S1 Text — S1 File. Body weight of mice during burn wound healing study. S2 File. Bacterial count at the granuloma site. S3 File. Body weight of rats during the anti-granuloma study. S4 File. Pharmacokinetic parameters of rabbits. S6 File. Acute Dermal Irritation Scores and Primary Irritation Index (PII). S7 File. Skin Sensitization Results and Classification. S8 File. Relative organ weights of rats following acute dermal exposure to Novostron. S9 File. Plasma biochemical parameters of rats following acute dermal exposure to Novostron. (ZIP) [file pone.0338837.s001.zip › S9_File/2way ANOVA of TG_tabular results.csv]

Table Analyzed	TG
Two-way RM ANOVA	Matching: Both factors
Alpha	0,05
Source of Variation	% of total variation	P value	P value summary	Significant?
Treatment Factor	5,774	0,0219	*	Yes
Sex Factor	2,357	0,0644	ns	No
Interaction: Treatment Factor x Sex Factor	0,05631	0,6071	ns	No
Interaction: Treatment Factor x Subjects	1,742
Interaction: Sex Factor x Subjects	1,468
Subjects	87,88
ANOVA table	SS	DF	MS	F (DFn, DFd)	P value
Treatment Factor	11,69	1	11,69	F (1, 4) = 13,26	P = 0,0219
Sex Factor	4,773	1	4,773	F (1, 4) = 6,423	P = 0,0644
Interaction: Treatment Factor x Sex Factor	0,1140	1	0,1140	F (1, 4) = 0,3106	P = 0,6071
Interaction: Treatment Factor x Subjects	3,527	4	0,8818
Interaction: Sex Factor x Subjects	2,972	4	0,7430
Subjects	177,9	4	44,48
Residual	1,468	4	0,3671
