# Supplementary material for: Preclinical safety and burn wound healing activity of “Novostron”, a novel topical iodine-based therapeutic
Source: PLoS One. 2025 Dec 12;20(12):e0338837. doi: 10.1371/journal.pone.0338837 (PMC12700424; doi:10.1371/journal.pone.0338837)
Supplement: S1 Text — S1 File. Body weight of mice during burn wound healing study. S2 File. Bacterial count at the granuloma site. S3 File. Body weight of rats during the anti-granuloma study. S4 File. Pharmacokinetic parameters of rabbits. S6 File. Acute Dermal Irritation Scores and Primary Irritation Index (PII). S7 File. Skin Sensitization Results and Classification. S8 File. Relative organ weights of rats following acute dermal exposure to Novostron. S9 File. Plasma biochemical parameters of rats following acute dermal exposure to Novostron. (ZIP) [file pone.0338837.s001.zip › S9_File/2way ANOVA of Total cholesterol_tabular results.csv]

Table Analyzed	Total cholesterol
Two-way RM ANOVA	Matching: Both factors
Alpha	0,05
Source of Variation	% of total variation	P value	P value summary	Significant?
Treatment Factor	0,2945	0,4753	ns	No
Sex Factor	0,2880	0,3684	ns	No
Interaction: Treatment Factor x Sex Factor	0,05438	0,7204	ns	No
Interaction: Treatment Factor x Subjects	1,902
Interaction: Sex Factor x Subjects	1,123
Subjects	94,86
ANOVA table	SS	DF	MS	F (DFn, DFd)	P value
Treatment Factor	2,635	1	2,635	F (1, 4) = 0,6194	P = 0,4753
Sex Factor	2,578	1	2,578	F (1, 4) = 1,026	P = 0,3684
Interaction: Treatment Factor x Sex Factor	0,4867	1	0,4867	F (1, 4) = 0,1476	P = 0,7204
Interaction: Treatment Factor x Subjects	17,02	4	4,255
Interaction: Sex Factor x Subjects	10,05	4	2,513
Subjects	849,0	4	212,3
Residual	13,19	4	3,297
