# Supplementary material for: Preclinical safety and burn wound healing activity of “Novostron”, a novel topical iodine-based therapeutic
Source: PLoS One. 2025 Dec 12;20(12):e0338837. doi: 10.1371/journal.pone.0338837 (PMC12700424; doi:10.1371/journal.pone.0338837)
Supplement: S2 Text — (ZIP) [file pone.0338837.s002.zip]

Archive with 36 entries (35 files):
- S5_File/
- __MACOSX/._S5_File
- S5_File/2way ANOVA of RBCs.csv
- __MACOSX/S5_File/._2way ANOVA of RBCs.csv
- S5_File/HCT.csv
- __MACOSX/S5_File/._HCT.csv
- S5_File/WBCs.csv
- __MACOSX/S5_File/._WBCs.csv
- S5_File/.DS_Store
- __MACOSX/S5_File/._.DS_Store
- S5_File/MCHC.csv
- __MACOSX/S5_File/._MCHC.csv
- S5_File/2way ANOVA of HCT.csv
- __MACOSX/S5_File/._2way ANOVA of HCT.csv
- S5_File/2way ANOVA of MCV.csv
- __MACOSX/S5_File/._2way ANOVA of MCV.csv
- S5_File/MCV.csv
- __MACOSX/S5_File/._MCV.csv
- S5_File/2way ANOVA of MCH.csv
- __MACOSX/S5_File/._2way ANOVA of MCH.csv
- S5_File/2way ANOVA of PLT.csv
- __MACOSX/S5_File/._2way ANOVA of PLT.csv
- S5_File/HGB.csv
- __MACOSX/S5_File/._HGB.csv
- S5_File/2way ANOVA of HGB.csv
- __MACOSX/S5_File/._2way ANOVA of HGB.csv
- S5_File/PLT.csv
- __MACOSX/S5_File/._PLT.csv
- S5_File/MCH.csv
- __MACOSX/S5_File/._MCH.csv
- S5_File/2way ANOVA of MCHC.csv
- __MACOSX/S5_File/._2way ANOVA of MCHC.csv
- S5_File/RBCs.csv
- __MACOSX/S5_File/._RBCs.csv
- S5_File/2way ANOVA of WBCs.csv
- __MACOSX/S5_File/._2way ANOVA of WBCs.csv
