# Supplementary material for: Preclinical safety and burn wound healing activity of “Novostron”, a novel topical iodine-based therapeutic
Source: PLoS One. 2025 Dec 12;20(12):e0338837. doi: 10.1371/journal.pone.0338837 (PMC12700424; doi:10.1371/journal.pone.0338837)
Supplement: S2 Text — (ZIP) [file pone.0338837.s002.zip › S5_File/2way ANOVA of PLT.csv]

Compare each cell mean with the other cell mean in that column
Number of families	1
Number of comparisons per family	2
Alpha	0.05
Šídák's multiple comparisons test	Mean diff.	95.00% CI of diff.	Below threshold?	Summary
Novostron - Control
Male	8.438	-17.38 to 34.26	No	ns
Female	3.240	-22.58 to 29.06	No	ns
Test details	Mean 1	Mean 2	Mean diff.	SE of diff.	N1	N2	t	DF
Novostron - Control
Male	355.6	347.1	8.438	7.417	5	5	1.138	4.000
Female	328.2	325.0	3.240	7.417	5	5	0.4368	4.000
