# Supplementary material for: Preclinical safety and burn wound healing activity of “Novostron”, a novel topical iodine-based therapeutic
Source: PLoS One. 2025 Dec 12;20(12):e0338837. doi: 10.1371/journal.pone.0338837 (PMC12700424; doi:10.1371/journal.pone.0338837)
Supplement: S2 Text — (ZIP) [file pone.0338837.s002.zip › S5_File/PLT.csv]

	Male	Male	Male	Male	Male	Female	Female	Female	Female	Female
Control	399.97	371.56	365.53	358.68	240.00	382.22	361.75	349.38	336.12	195.54
Novostron	400.19	398.87	395.69	381.01	202.17	392.74	385.99	385.22	312.25	165.01
