# Supplementary material for: Preclinical safety and burn wound healing activity of “Novostron”, a novel topical iodine-based therapeutic
Source: PLoS One. 2025 Dec 12;20(12):e0338837. doi: 10.1371/journal.pone.0338837 (PMC12700424; doi:10.1371/journal.pone.0338837)
Supplement: S2 Text — (ZIP) [file pone.0338837.s002.zip › S5_File/2way ANOVA of MCHC.csv]

Compare each cell mean with the other cell mean in that column
Number of families	1
Number of comparisons per family	2
Alpha	0.05
Šídák's multiple comparisons test	Mean diff.	95.00% CI of diff.	Below threshold?	Summary
Novostron - Control
Male	1.224	-1.731 to 4.179	No	ns
Female	0.9160	-2.039 to 3.871	No	ns
Test details	Mean 1	Mean 2	Mean diff.	SE of diff.	N1	N2	t	DF
Novostron - Control
Male	37.00	35.78	1.224	0.8487	5	5	1.442	4.000
Female	35.14	34.22	0.9160	0.8487	5	5	1.079	4.000
